# Supplementary material for: CRE: a cost effective and rapid approach for PCR-mediated concatenation of KRAS and EGFR exons: Rapid way to detect EGFR and KRAS mutations
Source: F1000Res. 2016 Mar 8;4:160. Originally published 2015 Jun 23. [Version 2] doi: 10.12688/f1000research.6663.2 (PMC4830212; doi:10.12688/f1000research.6663.2)
Supplement: Raw gel electrophoresis images for Figure 2: Multiplex PCR amplification and concatenation of KRAS and EGFR exons generates CRE product — Zip file contains 4 files: Raw image for Figure 2A, Raw image for Figure 2B, Raw image for Figure 2C, Raw image for Figure 2D. Panel A. PCR amplification of KRAS and EGFR exons using NCI-H1975 genomic DNA: Lane 1, KRAS exon 2 (151 bp) amplified with OAD176 and OAD177; Lane 2, EGFR exon 18 (209 bp) amplified with OAD 178 and OAD 144; Lane 3, EGFR exon 19 (178 bp) amplified with OAD 145 and OAD 146; Lane 4, EGFR exon 20 (246 bp) amplified with OAD 147 and OAD 150; Lane 5, EGFR exon 21 (251 bp) amplified with OAD 151 and OAD 152; Lane 6, Multiplex PCR of KRAS exon 2 and EGFR exons 18–21 with cocktail of primers used in Lanes 1–5. Concatenated KRAS and EGFR (CRE) product of ~915 bp amplified with OAD 176 and OAD 152 using multiplex PCR product as template derived from NCI-H1975 genomic DNA (shown in Panel B, Lane 2); derived from fresh frozen primary tumor genomic DNA (shown in Panel C, Lane 2); using tumor genomic DNA extracted from FFPE block (shown in Panel D, Lane 2) ( Ramteke et al., 2015a). [file f1000research-4-8838-s0000.tgz]

Archive with 1 entries (1 files):
- 3cd99e3e-0053-4fcf-b33c-938a29934e09_4._Raw_GE_images.zip
