# Supplementary material for: CRE: a cost effective and rapid approach for PCR-mediated concatenation of KRAS and EGFR exons: Rapid way to detect EGFR and KRAS mutations
Source: F1000Res. 2016 Mar 8;4:160. Originally published 2015 Jun 23. [Version 2] doi: 10.12688/f1000research.6663.2 (PMC4830212; doi:10.12688/f1000research.6663.2)
Supplement: Sequencing traces for Figure 3: Full length sequencing of the CRE product — Zip file contains 4 files: Sequencing trace for Figure 3A .ab1, Sequencing trace for Figure 3B .ab1, Sequencing trace for Figure 3C .ab1 and Sequencing trace for Figure 3D .ab1. Reverse complements of the forward sequencing reads of the 915 bp KRAS- EGFR concatenated product are displayed as generated by Mutation Surveyor V4.0.9. Panel A displays 15 nucleotide junction region flanked by KRAS exon 2 and EGFR exon 18 sequence; Panel B displays 15 nucleotide junction region flanked by EGFR exons 18 and 19; Panel C displays 15 nucleotide junction region flanked by EGFR exons 19 and 20; and displays 15 nucleotide junction region flanked by EGFR exons 20 and 21 is shown in Panel D ( Ramteke et al., 2015b). [file f1000research-4-8838-s0001.tgz]

Archive with 1 entries (1 files):
- 92314aec-3425-4b89-b8a3-c7624392b3cd_8._Sequencing_traces_for_Figure_3.zip
