# Supplementary material for: CRE: a cost effective and rapid approach for PCR-mediated concatenation of KRAS and EGFR exons: Rapid way to detect EGFR and KRAS mutations
Source: F1000Res. 2016 Mar 8;4:160. Originally published 2015 Jun 23. [Version 2] doi: 10.12688/f1000research.6663.2 (PMC4830212; doi:10.12688/f1000research.6663.2)
Supplement: Sequencing traces for Figure S1: Detection of EGFR T790M and L858R mutations from NCI-H1975 CRE product — Zip file contains 2 files: Sequencing trace for Figure S1B .ab1 and Sequencing trace for Figure S1A .ab1 Reverse complements of the forward sequencing reads of the 915 bp CRE product using genomic DNA extracted from NCI-H1975 cells are displayed as generated by Mutation Surveyor. Panel A: The arrow indicates expected location of the wild-type and T790M mutant allele peak. Panel B: The arrow indicates expected location of the wild-type and L858R mutant allele peak ( Ramteke et al., 2015c). [file f1000research-4-8838-s0002.tgz]

Archive with 1 entries (1 files):
- 1f89bfeb-4de1-40cb-b9be-d2ddf113bd64_10._Sequencing_traces_for_Fig_S1.zip
