# Supplementary material for: CRE: a cost effective and rapid approach for PCR-mediated concatenation of KRAS and EGFR exons: Rapid way to detect EGFR and KRAS mutations
Source: F1000Res. 2016 Mar 8;4:160. Originally published 2015 Jun 23. [Version 2] doi: 10.12688/f1000research.6663.2 (PMC4830212; doi:10.12688/f1000research.6663.2)
Supplement: Sequencing trace for Figure S2: Detection of EGFR L858R mutation in a CRE product derived from FFPE primary tumor sample — Reverse complements of the forward sequencing reads of the 915 bp CRE product using genomic DNA extracted from FFPE primary tumor are displayed are displayed as generated by Mutation Surveyor. The arrow indicates expected location of the wild-type and L858R mutant allele peak ( Ramteke et al., 2015d). [file f1000research-4-8838-s0003.tgz]

Archive with 1 entries (1 files):
- 53693bbc-f2e3-4a3e-9987-8f31c7f5ba04_11._Sequencing_trace_for_Fig_S2_.ab1
